# Supplementary material for: The psychological and social impact of the digital self-support system ‘Brain in Hand’ on autistic people: prospective cohort study in England and Wales
Source: BJPsych Open. 2023 May 26;9(3):e96. doi: 10.1192/bjo.2023.57 (PMC10228225; doi:10.1192/bjo.2023.57)
Supplement: Supplementary file 1 [file bjosup.zip]

Archive with 3 entries (3 files):
- S2056472423000571sup001.docx
- S2056472423000571sup002.docx
- S2056472423000571sup003.docx
